# Supplementary material for: Achievement of the Selectivity of Cytotoxic Agents against Cancer Cells by Creation of Combined Formulation with Terpenoid Adjuvants as Prospects to Overcome Multidrug Resistance
Source: Int J Mol Sci. 2023 Apr 28;24(9):8023. doi: 10.3390/ijms24098023 (PMC10178335; doi:10.3390/ijms24098023)
Supplement: Supplementary file 1 [file ijms-24-08023-s001.zip]

Archive with 1 entries (1 files):
- ijms-2297011-supplementary.pdf
